# Supplementary material for: Prevalence and risk factors for anxiety in patients with early- and middle-stage lung cancer: a cross-sectional study
Source: Front Psychol. 2024 Aug 23;15:1413591. doi: 10.3389/fpsyg.2024.1413591 (PMC11377241; doi:10.3389/fpsyg.2024.1413591)
Supplement: Supplementary file 1 [file Table_1.XLSX]

## Sheet: Sheet1
Number	Gender(1=male, 2=female)	Age(1=34~,2=50~,3＝60~,4＝70~)	Household registration(1=town, 2=rural)	Religion(0=without, 1=with)	Educational level(1= junior secondary and below, 2=senior secondary school and technical secondary school, 3=junior college and above)	Marital status(1=unmarried, 2=married, 3=divorce, 4=widowed)	Per capita annual household income(1=<30,000RMB, 2=30,000 RMB ~, 3=100,000 RMB ~)	Tumor location(1=upper lobe of left lung, 2=lower lobe of left lung, 3=upper lobe of right lung, 4=middle Lobe of right lung, 5=lower lobe of right lung, 6=other)	Pathological type(1=squamous cell carcinoma, 2=small cell carcinoma, 3=adenocarcinoma, 4=other)	Degree of differentiation(1=highly differentiated, 2=intermediate differentiation, 3=high-intermediate differentiation, 4=low to medium differentiation, 5=low differentiation, 6=undifferentiated, 7=unknown)	Duration of illness(1=<6 months, 2=6 months~, 3=1 year~, 4=2 years~, 5=3 years~)	Clinical stage(1= IA, 2= IB, 3= IIA, 4= IIB, 5= IIIA)	VAS score(0=0 point, 1=1~3 points, 2=4~6 points, 3=7~10 points)	KPS score(1=100 points, 2=90 points, 3=under 80 points）	Surgery(1=yes, 2=no)	Chemotherapy(1=yes, 2=no)	Radiation therapy(1=yes, 2=no)	Targeted therapy(1=yes, 2=no)	Treatment status(1=in progress, 2=finished, 3=not yet)	Smoking history(1=never, 2=smoking, 3=quit)	Drinking history(1=never, 2=drinking, 3=quit)	Family history(1=no family history of cancer, 2=family history of lung cancer, 3=family history of other cancers)	Chronic illness(A.无B.高血压C.糖尿病D.冠心病E.其他疾病)	Mental toughness score(1=34 points~, 2=28 points~, 3=21 points~, 4=<21 points)
1	1	2	1	0	3	2	2	3	2	7	2	4	0	2	1	1	2	2	1	1	1	3	2	2
2	1	4	1	0	2	2	2	3	1	7	5	5	0	3	2	1	1	2	1	3	1	1	2	1
3	2	3	1	0	2	2	2	2	3	5	2	5	1	2	1	1	2	2	1	1	1	1	2	1
4	1	3	2	1	2	2	3	2	3	2	2	2	0	2	1	2	2	2	3	1	2	1	2	1
5	1	2	1	0	2	2	2	3	3	2	2	1	0	2	1	2	2	1	2	1	2	1	2	2
6	2	1	1	0	3	2	2	5	3	5	1	1	0	1	1	2	2	2	3	1	1	1	1	1
7	1	2	2	0	1	2	1	1	1	2	1	4	0	2	2	1	2	2	1	2	2	3	2	1
8	2	3	2	0	2	2	2	6	3	2	1	1	1	2	1	2	2	2	3	1	1	1	2	2
9	1	3	1	0	3	2	2	1	3	2	1	1	0	2	1	2	2	2	3	3	2	1	2	2
10	1	3	1	0	3	2	1	1	3	1	1	1	0	2	1	2	2	2	3	1	3	3	2	2
11	2	2	1	0	3	2	2	2	3	7	3	1	1	2	1	2	2	2	3	1	1	3	2	4
12	2	2	1	0	2	2	2	3	3	7	2	1	0	2	1	2	2	2	3	1	1	1	2	3
13	1	3	1	0	1	2	2	1	3	7	1	5	0	2	1	1	2	2	2	2	1	2	2	1
14	2	3	1	0	2	2	1	3	3	7	1	2	1	2	1	2	2	2	3	1	1	1	2	4
15	2	2	1	0	2	2	2	1	3	3	2	1	1	2	2	2	2	2	3	1	1	1	2	4
16	2	1	1	0	3	2	3	1	3	1	3	1	0	2	1	2	2	2	3	1	1	1	1	1
17	1	2	1	1	3	2	3	3	2	7	1	5	0	2	1	1	1	2	1	2	2	1	2	1
18	1	2	1	0	3	2	2	5	3	7	1	1	0	2	1	2	2	2	3	1	1	1	2	1
19	1	3	1	0	2	2	2	1	3	5	1	1	0	2	1	2	2	2	3	1	1	1	2	1
20	1	2	1	0	3	1	2	4	3	5	1	4	0	2	1	1	2	2	1	1	2	1	2	3
21	1	1	1	0	3	2	3	3	3	7	2	1	1	2	1	2	2	2	3	1	1	1	1	3
22	2	2	1	0	1	2	2	5	3	2	3	1	0	2	1	2	2	2	3	1	1	1	2	2
23	1	3	2	0	1	2	2	3	2	7	1	5	0	2	2	1	1	2	1	2	2	1	2	1
24	2	1	2	0	1	2	1	6	3	7	3	1	0	1	2	2	2	2	3	1	1	2	2	3
25	1	2	1	0	2	2	2	3	2	7	1	2	0	2	2	1	2	2	1	1	1	3	2	1
26	1	2	2	1	2	2	2	5	3	5	1	1	1	2	1	2	2	2	3	1	1	1	2	1
27	2	1	1	0	1	2	2	3	3	2	1	1	1	2	1	2	2	2	3	1	1	3	1	4
28	2	3	1	0	3	2	2	3	3	2	1	1	1	2	1	2	2	2	3	1	1	3	2	3
29	2	3	2	1	1	2	2	1	2	7	4	5	0	2	2	1	1	2	1	1	1	1	1	4
30	2	1	1	0	3	2	2	2	3	2	1	4	0	2	1	1	2	1	1	1	1	3	1	4
31	2	3	2	0	2	2	1	1	3	7	1	1	0	2	1	1	2	2	1	1	1	1	2	4
32	2	2	2	0	1	2	2	2	3	7	2	2	0	2	1	2	2	2	3	1	1	1	1	1
33	2	2	2	0	2	2	2	1	3	3	1	1	1	1	1	2	2	2	3	1	1	1	1	4
34	2	1	1	0	3	2	2	4	3	7	3	1	0	2	1	2	2	2	3	1	1	2	1	2
35	2	2	2	1	1	2	1	5	2	7	1	4	1	2	2	1	2	2	1	3	1	2	2	2
36	1	4	2	1	1	2	3	3	1	5	1	4	1	2	2	1	2	2	1	3	3	3	2	1
37	1	3	1	0	3	2	2	3	2	7	3	1	1	1	1	1	2	2	2	1	1	1	1	1
38	2	1	2	0	1	2	3	4	3	2	1	1	0	1	1	2	2	2	3	1	1	1	2	1
39	2	2	1	0	2	4	1	6	3	7	4	1	0	2	1	2	2	2	3	1	1	3	2	2
40	1	3	1	0	3	2	2	3	3	7	3	1	1	2	2	2	2	2	3	3	2	1	2	1
41	2	2	1	0	3	2	3	3	3	7	3	1	1	2	1	2	2	2	3	1	1	1	2	2
42	2	1	1	0	3	2	2	5	3	7	3	5	0	2	1	1	1	2	1	1	1	1	1	2
43	2	1	1	0	2	2	2	1	3	7	1	1	0	1	1	2	2	2	3	1	1	1	1	4
44	1	2	2	0	1	2	2	1	3	1	1	1	0	1	1	2	2	2	3	3	1	1	1	1
45	1	4	2	0	1	2	1	2	1	2	1	5	0	3	2	1	2	2	1	3	1	1	2	1
46	2	3	1	0	3	2	3	3	3	3	2	1	0	1	1	2	2	2	3	1	1	3	2	4
47	1	4	2	0	1	2	1	1	2	7	1	5	0	2	2	1	2	2	1	2	2	1	2	3
48	1	4	1	1	1	2	2	1	1	7	2	5	0	2	2	2	1	2	2	3	3	3	2	1
49	1	2	1	0	3	2	2	1	3	3	2	1	2	1	1	2	2	1	1	3	3	2	1	4
50	1	3	1	0	2	2	1	1	4	5	6	2	0	1	1	1	2	1	1	1	2	1	2	3
51	2	2	1	0	2	2	1	3	3	2	3	1	0	2	1	2	2	2	3	1	1	1	1	3
52	1	2	1	0	2	2	1	2	2	5	2	5	3	3	1	1	1	1	1	3	3	1	1	3
53	1	3	1	1	1	2	2	3	3	5	1	2	0	2	1	2	2	1	1	3	1	1	1	4
54	2	1	2	0	1	2	3	1	3	2	3	4	0	2	1	1	2	2	2	1	1	1	1	2
55	2	1	1	0	2	2	1	1	3	7	4	1	0	3	2	2	2	2	3	1	1	1	1	4
56	2	1	1	0	3	2	2	3	3	2	6	1	0	2	1	1	2	2	1	1	1	1	1	3
57	2	1	1	0	3	2	2	3	3	7	1	4	0	2	1	2	2	1	1	1	1	1	2	2
58	2	3	1	0	2	2	1	5	3	1	1	1	0	2	1	2	2	2	3	1	1	3	2	1
59	2	2	1	0	2	2	1	3	3	5	4	1	0	1	1	2	2	2	3	1	1	2	1	3
60	1	3	1	0	3	2	3	1	3	7	4	1	0	1	2	1	2	2	2	3	2	2	2	2
61	2	3	1	0	1	3	2	2	3	5	2	5	0	1	1	2	2	1	1	1	1	1	2	4
62	1	2	2	0	1	2	2	1	3	1	3	1	0	2	1	2	2	2	3	1	3	1	1	2
63	2	3	1	0	3	2	2	5	3	7	3	1	0	2	1	1	2	2	2	1	1	1	1	2
64	1	4	1	0	2	2	1	4	3	5	4	1	0	2	1	2	2	2	3	3	3	1	1	2
65	2	2	1	0	2	2	2	5	4	7	2	1	1	2	1	2	2	2	3	1	1	2	2	2
66	2	2	1	0	2	2	1	3	3	7	3	1	1	2	1	2	2	2	3	1	1	1	2	2
67	1	4	1	0	3	2	1	5	3	5	6	1	0	1	1	1	2	2	1	1	1	1	1	3
68	1	1	1	0	3	2	1	2	3	1	5	1	3	1	2	2	2	2	3	1	1	2	1	2
69	1	2	2	0	1	2	2	3	1	7	4	1	0	1	1	1	1	2	1	2	3	1	1	4
70	1	3	1	0	3	4	1	6	3	5	2	1	2	2	1	1	1	2	1	3	3	2	2	2
71	2	4	1	0	3	2	2	3	3	4	6	1	1	2	2	2	2	1	1	1	1	2	1	3
72	2	2	1	0	2	2	1	3	3	7	1	1	0	1	1	2	2	2	3	1	1	2	1	2
73	2	2	1	0	2	2	2	1	3	7	4	1	1	2	1	2	2	2	3	1	1	1	1	4
74	2	2	1	0	3	2	1	2	3	7	4	1	2	2	1	2	2	2	3	1	1	2	2	2
75	1	2	1	0	2	2	1	1	3	7	6	1	0	1	1	2	2	2	3	1	1	1	1	4
76	2	4	2	0	1	2	2	2	3	4	5	2	0	1	1	2	2	1	2	1	1	1	1	3
77	1	4	2	0	1	2	1	2	4	5	4	1	0	2	1	1	1	2	1	2	2	3	1	2
78	1	4	1	0	1	2	1	5	1	5	2	4	1	2	2	1	1	2	1	3	1	2	1	4
79	2	2	1	0	3	2	2	6	2	5	6	5	0	3	1	1	1	2	1	1	1	1	2	1
80	1	4	2	0	1	2	1	1	1	3	1	5	2	3	2	2	2	2	3	3	3	2	2	4
81	1	3	1	0	3	2	2	2	3	7	4	1	0	2	1	2	2	2	3	1	1	2	2	3
82	1	2	1	0	3	2	3	1	3	7	6	1	3	2	1	2	2	2	3	1	1	1	1	2
83	2	2	1	0	3	2	2	1	3	7	4	1	2	3	2	2	2	2	3	1	1	1	1	4
84	2	4	1	0	3	2	2	1	3	7	3	1	1	2	1	2	2	2	3	1	1	2	2	2
85	2	4	1	0	3	2	1	3	3	7	4	2	0	2	1	2	1	1	1	1	1	1	2	2
86	1	3	1	0	2	2	2	4	4	6	6	1	3	1	1	2	2	2	3	1	1	1	2	2
87	2	2	1	1	2	3	2	4	3	1	3	1	0	2	1	2	2	2	3	1	1	1	1	1
88	1	2	1	0	3	2	2	5	3	2	5	1	2	1	1	2	2	2	3	3	3	2	2	2
89	2	3	1	0	1	2	1	5	4	3	4	2	2	2	1	1	2	2	2	1	1	1	2	3
90	2	2	1	0	3	2	2	1	3	7	3	1	0	1	1	2	2	2	3	1	1	1	1	4
91	1	3	1	0	3	4	2	3	3	7	2	1	0	3	2	2	2	2	3	1	2	1	2	3
92	2	3	1	0	1	2	1	2	3	7	2	1	2	2	1	2	2	2	3	1	1	1	2	1
93	2	3	1	0	3	2	2	5	3	4	1	1	0	1	1	2	1	1	1	1	1	1	1	1
94	1	2	1	0	3	2	2	3	1	5	4	1	0	2	1	1	2	2	2	3	3	2	1	1
95	2	4	1	0	1	2	1	1	3	7	6	2	1	2	2	2	1	2	2	1	3	1	2	3
96	2	2	1	0	3	2	2	2	3	3	3	1	0	2	1	2	2	2	3	1	2	3	1	1
97	2	3	2	0	3	2	1	6	3	7	6	1	0	1	1	2	2	2	3	1	1	2	2	2
98	2	2	1	0	3	3	2	2	3	6	4	1	0	1	1	2	2	2	3	1	1	2	1	1
99	1	3	1	0	2	2	2	1	3	7	3	1	1	2	2	2	2	2	3	3	1	1	1	4
100	1	3	1	0	1	2	2	3	3	5	4	1	0	2	1	2	2	2	3	3	2	2	2	2
101	1	2	1	0	3	2	2	3	3	2	6	1	2	2	2	1	2	2	1	2	1	1	1	3
102	2	3	1	0	2	2	3	5	3	7	2	1	0	2	1	1	1	2	1	1	1	1	1	3
103	2	2	1	0	3	3	1	3	3	7	4	1	1	3	1	2	2	2	3	1	1	1	2	2
104	2	2	1	0	1	2	1	5	3	1	4	1	2	1	2	2	2	2	3	1	1	1	2	3
105	1	3	1	0	3	2	2	5	3	1	5	1	1	1	1	2	2	2	3	1	3	3	1	4
106	1	3	1	0	1	2	2	3	4	7	3	1	0	2	1	1	2	2	2	3	1	1	2	3
107	1	2	1	0	2	2	3	1	3	4	4	5	2	3	2	1	2	2	1	2	1	1	2	4
108	1	4	1	0	2	2	1	2	3	2	5	1	0	2	1	2	2	1	1	2	2	1	1	4
109	2	1	2	0	3	2	2	5	3	1	3	1	0	1	1	2	2	2	3	1	1	2	1	1
110	2	1	1	0	2	2	1	1	3	4	4	1	0	1	2	2	2	2	3	1	1	1	1	3
111	2	2	1	0	2	2	2	3	3	7	4	1	1	2	1	2	2	2	3	1	1	1	2	2
112	1	4	2	0	1	2	1	2	4	5	5	1	2	2	2	1	1	2	1	2	2	1	1	3
113	2	2	1	0	3	4	1	1	3	2	2	5	0	2	1	1	2	1	2	1	1	1	1	2
114	2	2	2	0	1	2	1	5	3	1	1	1	1	2	1	2	2	2	3	1	1	2	2	3
115	2	3	1	0	3	2	2	3	3	7	1	1	0	2	2	2	2	2	3	1	1	1	1	2
116	1	4	1	0	1	2	1	1	1	2	4	3	1	2	2	2	2	1	1	2	2	1	2	4
117	2	2	2	0	2	2	1	2	3	2	4	1	1	2	1	1	2	2	2	1	1	2	1	2
118	2	2	2	0	2	2	1	2	3	2	6	1	3	2	1	1	2	2	1	1	1	1	1	4
119	2	2	2	0	2	2	1	1	3	7	3	1	1	1	2	2	2	2	3	1	1	2	1	3
120	1	3	1	0	3	2	3	1	3	7	5	1	0	1	2	1	2	2	1	2	2	2	2	1
121	2	2	1	1	3	2	1	2	3	7	2	1	0	2	1	2	2	2	3	1	1	1	2	1
122	2	2	1	0	3	2	2	5	3	2	4	1	0	2	1	2	2	2	3	1	1	1	1	2
123	2	1	1	0	1	2	1	6	3	6	3	1	1	1	2	2	2	2	3	1	1	1	2	4
124	1	3	1	0	3	2	2	3	3	5	2	3	1	2	1	1	2	1	1	2	3	1	2	4
125	1	3	1	0	2	2	2	3	3	5	4	1	0	2	1	1	2	1	1	2	2	1	2	1
126	1	2	1	0	3	2	1	1	3	4	5	1	2	3	1	1	2	2	2	2	1	1	1	4
127	1	2	2	0	1	2	1	3	3	5	2	5	2	3	1	1	2	1	1	2	2	2	1	3
128	2	1	1	0	3	2	1	3	3	2	6	1	0	2	1	2	2	2	3	1	1	2	1	4
129	2	2	2	0	1	2	2	3	3	7	5	1	2	1	2	2	2	2	3	1	1	1	1	2
130	2	2	2	0	1	2	2	3	3	7	3	1	1	1	2	2	2	2	3	1	1	1	1	1
131	2	1	1	0	1	2	2	1	3	7	2	1	0	2	1	2	2	2	3	1	1	1	2	3
132	1	4	1	0	1	2	1	5	3	4	5	1	0	2	1	2	2	2	3	1	3	1	2	4
133	1	2	1	0	3	2	1	3	3	7	3	1	0	1	2	2	2	2	3	1	3	1	1	2
134	2	2	2	0	1	2	1	3	3	5	5	5	3	2	1	2	1	1	2	1	1	1	1	3
135	2	3	2	0	2	2	1	5	4	5	1	1	0	3	2	2	2	2	3	1	1	1	2	4
136	2	4	1	0	3	2	1	3	3	2	5	2	0	2	1	2	2	1	2	1	1	2	1	4
137	1	2	1	0	2	2	1	3	3	1	4	1	1	1	1	2	2	2	3	3	2	1	2	1
138	2	1	2	0	1	2	1	2	3	7	5	1	0	2	1	2	2	2	3	1	1	1	1	2
139	2	1	1	0	3	2	2	5	3	5	1	4	0	1	1	1	2	1	1	1	1	1	1	3
140	2	3	1	0	2	2	2	5	3	2	1	1	2	1	2	2	2	1	1	1	1	1	2	4
141	1	2	1	0	2	2	2	5	1	7	5	5	0	2	1	1	1	2	1	3	3	1	1	4
142	1	1	2	0	1	2	2	1	3	2	3	1	0	2	1	2	2	2	3	3	1	2	2	1
143	2	2	1	0	2	2	1	4	3	5	5	1	2	3	1	2	2	2	3	1	1	2	2	3
144	2	1	1	0	3	2	2	5	3	2	1	1	3	1	1	2	2	2	3	1	1	1	1	2
145	2	2	1	1	2	2	2	1	3	7	5	1	2	2	1	2	2	2	3	1	1	2	1	2
146	2	4	2	0	1	2	2	2	3	7	4	2	0	2	2	1	2	1	2	1	1	1	1	4
147	2	2	2	0	1	2	1	5	3	6	5	1	1	3	2	1	1	2	1	1	1	1	1	4
148	2	2	1	0	3	2	2	3	3	2	1	5	0	2	1	2	2	1	2	1	1	1	2	4
149	1	3	1	0	2	2	1	5	3	7	1	1	1	3	1	2	2	2	3	3	3	1	2	3
150	1	2	2	0	1	2	1	1	3	1	2	1	0	1	1	2	2	2	3	1	1	3	1	2
151	2	1	1	0	1	2	2	5	3	6	1	1	2	2	1	2	2	2	3	1	1	1	1	4
152	2	1	2	0	3	2	3	5	3	6	4	1	3	3	1	2	2	2	3	1	1	1	1	3
153	2	2	2	0	1	2	3	3	3	7	4	1	0	3	1	2	2	2	3	1	1	1	1	2
154	2	4	1	0	2	2	2	1	3	7	2	4	0	1	1	2	2	2	3	1	1	1	2	3
155	1	3	1	0	2	2	2	2	3	5	3	4	0	2	1	1	1	2	1	3	2	1	1	4
156	2	2	1	0	3	2	2	3	3	1	4	3	1	2	2	2	2	2	3	1	1	2	2	3
157	2	1	1	0	2	2	2	5	3	7	5	1	2	2	1	2	2	2	3	1	1	1	1	4
158	2	4	1	0	3	4	1	1	3	5	4	1	1	3	1	2	2	2	3	1	1	2	2	2
159	2	2	2	0	2	3	1	6	3	7	4	4	0	2	1	1	2	2	2	1	1	3	2	3
160	2	2	1	0	3	2	2	3	3	5	1	1	1	1	1	2	2	1	1	1	1	1	1	2
161	1	4	1	0	1	2	1	2	3	7	4	1	1	3	1	2	2	2	3	3	1	1	2	4
162	2	2	1	0	2	2	1	2	3	6	3	1	2	2	2	1	2	2	2	1	1	1	2	2
163	1	2	1	0	3	2	3	1	1	1	6	5	0	1	1	1	1	2	1	3	3	1	1	2
164	2	2	1	0	3	2	2	3	3	7	4	1	0	2	1	2	2	2	3	1	1	1	1	4
165	2	2	2	0	2	2	1	3	3	5	1	5	1	2	1	2	2	2	2	1	3	2	2	2
166	1	3	1	0	1	2	1	1	2	7	4	1	1	2	2	1	2	2	2	3	3	1	1	1
167	2	2	2	0	1	2	1	5	2	7	3	5	0	2	1	1	2	2	1	1	1	1	1	2
168	1	3	1	1	2	2	2	2	2	1	6	3	0	2	1	1	2	2	2	3	1	1	1	2
169	1	4	1	0	3	2	2	1	1	1	5	5	0	2	1	1	1	2	2	3	1	2	1	2
170	1	2	2	0	2	2	1	3	3	7	3	5	0	3	1	1	1	1	1	3	3	2	1	1
171	1	2	1	0	3	2	2	2	3	7	4	5	1	1	1	1	1	2	2	3	3	1	2	1
172	2	2	1	0	3	2	2	1	3	4	4	1	1	1	1	2	2	2	2	1	1	1	2	2
173	2	1	2	1	3	2	1	2	2	7	5	5	0	1	1	1	2	2	2	1	1	2	1	2
174	1	3	2	0	2	2	2	1	2	7	5	1	0	1	2	2	1	1	1	3	3	1	2	2
175	1	3	2	0	1	2	3	1	2	7	4	2	2	3	1	1	2	2	2	3	3	1	2	2
176	1	1	1	0	3	2	2	2	2	7	4	5	0	1	1	1	2	2	2	3	3	1	1	1
177	2	2	1	0	3	2	2	5	3	7	4	5	0	2	1	1	2	2	2	1	1	1	1	1
178	2	2	1	0	3	2	2	3	3	1	4	3	0	1	1	1	2	2	2	1	1	1	1	1
179	2	3	1	0	2	2	1	3	3	2	2	1	0	2	1	2	2	2	2	1	1	1	1	4
180	2	2	1	0	2	2	1	1	3	4	6	1	0	3	1	2	2	2	2	1	1	3	1	1
181	1	2	2	0	2	2	2	1	2	2	5	5	1	1	2	1	2	2	2	3	3	1	1	1
182	1	3	1	1	1	2	2	2	2	7	4	4	0	3	1	1	2	2	2	3	1	3	2	2
183	1	3	1	0	2	2	2	6	1	4	6	5	1	3	1	1	2	2	2	3	2	2	1	1
184	1	4	1	0	3	2	1	1	3	5	5	1	0	2	1	2	2	2	2	1	1	1	1	2
185	2	2	1	0	2	2	2	2	2	2	6	5	0	1	2	1	2	2	2	1	1	2	1	2
186	1	3	1	0	2	2	3	1	2	1	5	1	0	3	1	1	2	2	2	3	3	2	1	2
187	1	4	2	0	3	2	1	2	2	7	6	1	0	2	1	1	2	2	2	3	3	1	1	1
188	1	3	2	1	1	2	1	3	3	7	3	1	1	2	1	2	2	2	2	3	1	1	1	1
189	2	1	2	0	3	2	2	1	3	7	4	1	1	2	1	2	2	2	2	1	1	1	1	1
190	1	3	2	0	2	2	1	1	2	2	5	4	1	2	2	1	2	2	2	3	1	1	2	2
191	2	4	1	0	3	2	2	1	3	7	6	4	1	1	1	1	2	2	2	1	1	1	2	2
192	2	1	1	0	3	2	1	5	2	5	5	2	0	1	1	1	2	2	2	1	1	1	1	1
193	2	4	1	0	1	2	2	2	2	7	2	2	2	2	1	2	2	2	2	3	1	1	1	2
194	2	3	1	0	2	2	2	3	3	3	5	1	1	3	1	2	2	2	2	1	1	1	2	1
195	1	4	2	0	1	2	1	1	2	7	2	5	1	2	1	1	2	2	2	3	3	1	2	4
196	1	2	1	0	3	2	2	5	2	7	5	4	3	3	1	1	2	2	2	3	1	1	1	4
197	1	4	1	0	3	2	3	1	2	7	1	4	0	3	2	2	2	2	1	3	1	2	2	2
198	2	3	1	0	3	2	2	3	2	7	2	5	0	2	1	1	2	2	1	1	1	1	2	1
199	2	1	2	0	1	3	1	3	3	7	2	1	1	2	1	2	2	2	2	1	3	1	1	2
200	1	2	1	0	2	2	1	4	3	1	2	1	2	2	2	2	2	2	2	3	2	1	2	3
201	1	3	1	0	3	2	3	3	3	1	4	1	0	2	1	2	2	2	2	1	3	1	2	2
202	1	3	1	0	3	2	1	5	3	5	4	3	3	2	1	1	2	2	2	3	3	1	1	1
203	1	3	1	0	3	2	1	3	1	5	1	4	0	2	1	1	2	2	1	3	3	1	1	1
204	2	2	1	0	3	2	2	4	3	2	1	1	1	2	1	2	2	2	2	1	1	2	2	3
205	1	1	2	0	1	2	3	3	3	5	2	1	2	2	1	2	2	2	2	1	3	1	1	3
206	1	4	1	0	2	2	2	3	1	5	4	5	0	3	2	1	2	2	2	3	1	2	2	2
207	2	2	1	0	3	2	1	2	3	3	4	1	1	2	1	2	2	2	2	1	3	1	1	2
208	2	2	2	1	2	2	1	1	2	7	6	4	0	2	2	1	2	2	2	1	1	1	1	1
209	2	4	1	0	2	2	1	3	3	3	1	1	0	2	1	2	2	2	2	1	3	1	2	3
210	1	3	1	0	3	2	3	1	3	2	5	3	1	1	2	1	2	2	2	3	3	2	1	2
211	1	2	1	0	3	2	1	1	3	7	2	4	0	2	1	1	2	2	2	3	3	2	1	2
212	2	4	1	0	3	2	2	6	3	6	6	1	2	3	1	2	2	2	2	1	1	2	2	1
213	1	3	1	0	3	2	1	3	1	5	3	4	0	3	1	1	2	2	1	3	3	1	1	3
214	1	2	1	0	3	2	2	1	3	5	3	1	1	2	1	2	1	1	1	1	1	1	2	3
215	1	2	1	0	2	2	1	2	3	4	6	1	0	3	1	1	2	2	2	3	2	1	1	2
216	2	3	1	0	2	2	1	5	3	6	4	1	1	2	1	2	2	2	2	1	1	1	1	1
217	2	2	2	0	3	2	1	4	3	1	4	1	0	2	1	2	2	2	2	1	1	1	1	2
218	1	1	2	0	3	2	3	3	3	5	1	1	3	1	1	2	2	2	2	1	1	2	1	3
219	2	2	2	0	1	2	1	5	3	7	2	1	0	2	1	1	2	2	2	1	1	1	1	1
220	2	1	1	0	1	2	1	1	3	7	1	1	2	2	1	2	2	2	2	1	1	1	1	1
221	1	3	1	0	2	2	1	1	3	7	2	1	2	2	1	2	2	2	2	3	1	1	1	2
222	1	1	1	1	3	2	1	4	3	5	3	1	0	1	1	2	2	2	2	3	3	2	2	4
223	2	1	2	0	3	4	2	3	3	7	1	1	3	2	2	2	2	2	2	1	1	1	2	2
224	2	1	2	0	3	2	1	1	3	2	1	1	1	2	1	2	2	2	2	1	1	1	1	4
225	2	1	2	0	1	2	1	3	3	4	1	1	0	2	1	2	2	2	2	1	1	1	2	3
226	1	4	1	1	2	2	1	1	3	5	2	1	0	2	1	2	2	2	2	3	3	1	2	2
227	2	2	1	0	3	2	1	1	3	5	1	1	1	1	1	2	2	2	2	1	1	2	1	1
228	2	3	1	0	3	2	1	2	3	1	3	1	0	2	1	2	2	2	2	1	1	1	1	2
229	2	3	2	0	3	2	1	1	3	3	2	1	0	3	1	2	2	2	2	1	1	2	1	1
230	1	3	1	0	3	2	2	2	1	7	3	5	0	2	1	2	2	2	2	3	1	2	1	1
231	2	4	1	0	3	2	1	5	3	5	6	1	1	2	1	2	2	2	2	1	1	1	1	1
232	1	1	2	0	1	2	1	1	3	5	4	4	1	2	2	1	1	2	2	1	3	1	2	2
233	2	2	1	0	3	2	1	1	3	7	2	1	1	2	1	2	2	2	2	1	1	1	2	2
234	1	1	1	0	3	2	2	3	3	5	4	1	0	1	1	2	2	2	2	1	1	2	1	2
235	2	2	1	0	3	2	2	3	3	7	4	1	2	2	1	2	2	2	2	1	1	1	1	2
236	1	3	1	1	3	2	1	3	3	7	6	4	0	2	2	1	2	2	2	3	1	1	2	4
237	1	4	2	0	1	2	2	2	1	2	2	5	0	2	1	1	2	2	2	3	1	2	1	4
238	2	3	1	0	2	1	1	4	3	2	4	1	1	2	1	2	2	2	2	1	1	1	1	3
239	1	3	1	0	3	2	3	3	1	7	6	4	0	2	1	2	2	2	2	3	1	1	1	2
240	1	3	1	0	2	2	1	3	3	1	3	5	0	3	2	1	1	2	1	3	1	1	2	1
241	2	4	2	0	2	2	1	1	3	6	4	2	0	3	1	2	2	2	2	1	1	1	1	1
242	2	3	1	0	3	2	2	5	3	4	4	1	2	2	1	2	2	2	2	1	3	3	2	2
243	2	2	1	0	1	2	1	3	3	2	3	1	0	2	1	2	2	2	2	1	1	1	1	1
244	2	1	2	0	1	2	1	1	3	7	4	5	1	2	1	1	1	1	1	1	1	1	1	2
245	1	3	2	0	1	2	1	3	3	7	6	1	2	2	1	2	2	2	2	3	1	1	1	3
246	1	4	1	0	1	2	1	4	2	4	6	3	0	2	1	1	2	2	2	3	3	1	1	1
247	2	4	1	0	3	2	2	3	3	6	4	1	0	2	1	2	2	2	2	1	1	1	2	2
248	2	2	1	0	2	2	3	3	3	2	6	2	0	2	1	1	2	2	2	1	1	1	1	3
249	2	3	2	0	2	2	1	3	3	6	4	1	0	2	1	2	2	2	2	1	1	3	1	3
250	1	4	1	0	3	1	2	1	3	6	3	3	1	2	1	1	2	2	2	1	1	2	1	2
251	2	4	2	0	1	2	1	5	3	7	6	1	0	2	1	2	2	2	2	1	1	1	2	4
252	2	4	1	0	1	2	2	3	3	5	3	2	0	2	2	2	1	1	1	1	1	1	1	2
253	2	2	2	0	2	2	1	2	3	7	3	1	1	2	1	2	2	2	2	1	1	2	2	3
254	2	2	2	0	1	2	1	1	2	7	5	5	1	2	1	1	2	2	2	3	1	1	1	1
255	2	2	2	0	3	2	3	1	3	1	4	1	1	3	1	2	2	2	2	1	1	2	2	3
256	2	1	2	0	3	2	1	3	3	5	3	1	0	2	1	2	2	2	2	1	1	2	1	1
257	2	3	1	1	1	2	1	3	3	5	4	4	1	2	1	1	2	2	2	1	1	1	2	2
258	2	1	1	0	3	2	2	5	3	1	4	3	0	2	1	2	2	2	2	1	1	1	1	1
259	2	2	1	0	3	2	1	2	3	7	5	1	1	1	1	2	2	2	2	1	1	2	1	2
260	2	3	1	0	3	2	2	1	3	7	5	1	1	2	1	2	2	2	2	1	1	3	2	1
261	2	2	2	0	3	2	1	3	3	5	2	1	0	2	1	2	2	2	2	1	1	1	2	2
262	1	1	2	0	2	2	1	5	2	2	3	2	2	2	2	1	2	2	2	3	3	1	2	1
263	2	2	1	0	1	2	1	3	3	6	5	1	1	2	1	2	2	2	2	1	1	1	1	1
264	1	3	1	0	3	2	2	3	4	7	4	3	0	2	1	1	2	2	2	3	3	1	1	1
265	2	3	1	0	3	3	2	6	3	7	3	1	0	2	1	2	2	2	2	1	1	1	2	1
266	2	2	1	0	2	2	1	3	3	7	4	5	0	3	1	1	1	2	2	1	1	1	2	2
267	2	2	1	0	2	2	1	3	2	5	5	1	0	2	1	2	2	2	2	1	1	2	2	2
268	1	2	1	0	1	2	2	2	3	2	3	4	1	2	1	2	1	1	1	1	1	1	2	2
269	1	2	1	0	1	2	3	3	3	7	3	5	0	2	1	1	2	2	2	3	3	1	2	3
270	2	1	1	0	3	2	2	2	3	5	3	1	0	2	1	2	2	2	2	1	1	3	2	2
271	2	2	1	0	3	2	2	3	3	2	3	1	1	3	1	2	2	2	2	1	1	1	2	1
272	2	2	1	0	3	2	2	1	3	2	4	1	1	3	1	2	2	2	2	1	1	2	2	2
273	2	1	2	0	3	2	1	3	3	5	4	1	1	2	1	2	2	2	2	1	1	1	2	4
274	2	3	2	0	1	2	1	5	2	5	6	1	0	2	2	1	2	1	1	3	1	2	1	1
275	1	3	1	0	1	2	1	2	2	7	1	5	1	1	2	1	2	2	1	2	3	1	2	3
276	1	3	1	0	1	2	1	5	1	7	2	5	0	2	1	1	2	2	1	2	2	2	2	2
277	2	1	2	0	2	2	1	3	3	1	4	1	1	2	1	2	2	2	2	1	1	1	1	1
278	2	3	1	0	3	2	2	1	3	2	5	1	1	2	1	2	2	2	2	1	1	2	2	1
279	2	4	1	0	3	2	2	1	3	7	2	1	1	2	1	2	2	2	2	1	1	1	2	1
280	1	2	2	1	2	2	1	3	3	2	4	1	0	2	1	2	2	2	2	1	1	2	1	1
281	2	3	2	0	3	2	1	1	3	4	3	1	0	2	1	2	2	2	2	1	1	2	2	1
282	2	1	1	0	3	2	3	3	3	2	2	1	0	1	1	2	2	2	2	1	1	1	2	1
283	1	2	1	0	2	2	3	2	2	7	3	4	0	1	2	1	2	2	1	3	3	1	2	1
284	2	2	2	0	1	2	1	1	2	4	3	2	0	2	2	1	2	2	2	1	1	1	2	1
285	2	2	2	0	3	2	1	3	3	5	2	1	0	3	1	2	2	2	2	1	1	1	2	3
286	2	3	1	0	3	2	1	4	3	2	4	1	1	2	1	2	2	2	2	1	1	1	2	2
287	2	2	1	0	3	2	1	5	3	1	2	1	1	2	1	2	2	2	2	1	1	1	2	2
288	1	3	1	0	3	2	2	3	3	7	1	1	2	2	1	2	2	2	2	2	2	1	2	1
289	1	2	2	0	1	2	3	3	2	7	5	5	0	1	2	1	2	2	2	3	3	1	2	3
290	1	3	1	0	1	2	1	2	3	7	4	1	2	3	1	2	2	2	2	1	3	3	1	4
291	1	2	1	0	3	2	2	2	3	2	3	1	2	2	1	2	2	2	2	1	2	2	1	1
292	2	4	2	0	1	2	1	1	2	7	1	5	2	1	2	2	2	2	3	2	1	2	2	2
293	2	3	1	0	2	2	1	3	3	5	4	1	1	2	1	2	2	2	2	1	1	1	2	1
294	2	4	1	0	1	2	1	4	3	7	1	5	1	3	2	2	1	1	1	1	1	1	2	4
295	1	2	1	1	3	2	2	3	1	3	4	5	1	2	2	1	2	2	2	3	3	1	1	1
296	2	2	2	0	2	2	1	5	2	7	4	5	1	2	1	1	2	2	1	1	1	1	1	1
297	1	2	2	0	2	2	2	3	3	7	5	1	0	2	1	2	2	2	2	1	1	2	2	1
298	1	3	2	0	2	2	3	2	2	7	1	5	0	3	2	1	2	2	1	3	3	1	2	1
299	2	3	1	0	2	2	2	3	4	7	1	5	0	2	1	1	2	2	1	1	1	1	2	2
300	2	2	2	0	2	2	1	2	3	7	1	1	0	3	1	2	2	2	2	1	1	2	2	4
301	1	3	2	1	2	2	2	1	3	1	2	1	0	1	1	2	2	2	2	3	3	1	1	1
302	1	2	2	0	2	3	1	1	2	1	1	5	0	3	2	2	2	2	3	2	1	2	2	2
303	1	3	1	0	3	2	1	3	1	5	4	1	1	3	2	2	2	2	2	3	1	2	2	1
304	1	3	2	0	2	2	1	5	3	5	4	1	0	2	1	2	2	2	2	1	1	2	2	1
305	1	4	1	0	1	4	1	3	1	2	1	1	0	3	2	2	2	2	3	3	2	1	2	1
306	1	2	1	0	3	2	2	3	3	5	1	1	0	1	1	2	2	2	2	3	3	2	2	1
307	2	2	2	0	2	2	1	1	3	5	2	1	1	2	1	2	2	2	2	1	1	1	2	2
308	2	3	1	0	1	2	1	3	3	4	6	1	1	3	1	2	2	2	2	1	1	1	2	1
309	1	4	2	0	2	2	2	2	4	6	5	4	1	3	1	1	2	2	2	3	3	3	1	1
310	1	2	1	0	1	2	2	1	2	1	2	3	0	2	1	1	2	2	2	3	1	2	2	1
311	2	3	2	0	2	2	1	1	3	5	1	2	0	3	1	1	2	2	1	1	1	1	2	1
312	2	1	2	0	2	2	2	2	3	7	3	3	0	2	1	1	2	2	2	1	1	2	1	1
313	1	3	2	1	3	2	2	3	1	7	6	1	1	2	1	2	2	2	2	3	3	2	2	2
314	1	2	2	0	3	2	2	5	1	7	3	1	0	2	1	2	2	2	2	3	1	3	2	1
315	2	1	2	0	3	2	1	3	3	5	4	1	0	1	1	2	2	2	2	1	3	2	2	1
316	1	4	1	0	3	2	2	3	3	7	6	2	2	2	1	2	2	2	2	1	1	2	1	3
317	1	2	2	0	3	2	2	4	2	2	6	3	1	3	1	1	1	2	2	3	3	1	2	4
318	2	2	2	0	3	2	1	3	3	4	4	4	1	3	1	1	2	2	2	1	1	2	1	1
319	1	2	1	0	1	2	1	3	2	5	4	4	0	2	1	1	2	2	1	3	3	1	1	1
320	1	4	2	1	3	2	2	2	3	5	6	1	1	2	1	2	2	2	2	1	3	1	1	1
321	2	3	2	0	1	2	1	3	3	1	1	1	1	2	1	2	2	2	2	1	1	1	2	1
322	1	3	2	0	1	2	1	5	1	3	3	5	0	3	2	1	2	2	2	3	1	1	2	3
323	2	1	2	0	2	2	1	3	3	7	1	4	1	2	1	2	2	2	2	2	1	3	2	1
324	2	2	1	0	3	2	1	1	3	5	3	1	1	2	1	2	2	2	2	1	1	1	2	1
325	2	3	1	0	1	2	2	2	3	4	5	1	0	2	1	2	2	2	2	1	1	1	1	1
326	2	3	1	0	1	2	1	3	3	6	2	1	0	2	1	2	2	2	2	1	1	1	1	1
327	2	2	2	0	3	2	1	1	2	2	2	5	0	1	2	1	2	2	2	1	1	2	2	4
328	2	3	1	1	2	1	1	2	3	6	1	1	0	2	1	2	2	2	2	1	1	1	2	1
329	1	3	1	0	2	2	1	3	2	6	2	5	1	3	2	1	2	2	1	3	1	1	1	1
330	1	2	1	0	3	2	2	3	3	7	5	1	0	1	1	2	2	2	2	3	2	1	2	2
331	1	4	1	0	2	2	2	3	2	5	3	5	1	3	2	1	2	2	1	3	3	1	1	2
332	1	2	1	0	2	2	3	1	3	7	4	1	0	1	1	2	2	2	2	3	1	2	2	3
333	1	2	1	0	2	2	2	6	2	7	3	5	0	1	2	1	2	2	2	3	3	1	1	2
334	1	4	2	0	1	2	1	5	1	1	1	3	1	3	1	2	2	2	3	3	3	1	2	1
335	1	3	1	0	1	2	3	3	2	5	3	1	0	2	1	2	2	2	2	3	2	2	1	3
336	1	2	1	0	3	2	2	4	3	5	4	1	0	2	1	2	2	2	2	3	3	1	1	1
337	1	2	2	0	2	2	2	2	3	1	4	1	0	2	1	1	2	2	2	1	2	2	2	3
338	1	3	1	0	3	2	2	1	2	7	3	4	0	2	1	1	2	2	2	1	1	2	2	3
339	1	4	1	0	1	2	1	1	1	7	1	2	2	3	2	1	2	2	1	3	3	1	2	4
340	1	4	2	0	2	2	1	2	3	5	1	1	2	2	1	2	2	2	2	3	1	1	1	2
